# Supplementary material for: Epidemiology and Clinical Features of Mpox in Jakarta, Indonesia, August 2022–December 2023
Source: Vaccines (Basel). 2025 Feb 20;13(3):210. doi: 10.3390/vaccines13030210 (PMC11945424; doi:10.3390/vaccines13030210)
Supplement: Supplementary file 1 [file vaccines-13-00210-s001.zip]

Archive with 7 entries (7 files):
- S1.pdf
- S2_Rev.pdf
- S2_Rev.png
- S3A.jpg
- S3B.jpg
- S4_REV.pdf
- Supplementary materials.pdf
